# Supplementary material for: Chloride and Acetonitrile Ruthenium(IV) Complexes: Crystal Architecture, Chemical Characterization, Antibiofilm Activity, and Bioavailability in Biological Systems
Source: Molecules. 2025 Jan 26;30(3):564. doi: 10.3390/molecules30030564 (PMC11820517; doi:10.3390/molecules30030564)
Supplement: Supplementary file 1 [file molecules-30-00564-s001.zip]

Archive with 1 entries (1 files):
- molecules-3412762-supplementary.pdf
